# Supplementary material for: Joint Effects of Exercise and Ramadan Fasting on Telomere Length: Implications for Cellular Aging
Source: Biomedicines. 2024 May 27;12(6):1182. doi: 10.3390/biomedicines12061182 (PMC11200901; doi:10.3390/biomedicines12061182)
Supplement: Supplementary file 1 [file biomedicines-12-01182-s001.zip]

Archive with 1 entries (1 files):
- biomedicines-3016250-supplementary.pdf
